# Supplementary material for: Correction: Development of a Humanized Antibody with High Therapeutic Potential against Dengue Virus Type 2
Source: PLoS Negl Trop Dis. 2024 Mar 13;18(3):e0012031. doi: 10.1371/journal.pntd.0012031 (PMC10936836; doi:10.1371/journal.pntd.0012031)
Supplement: S1 File — (ZIP) [file pntd.0012031.s001.zip]

Archive with 9 entries (9 files):
- DB22-4_E_DAPI.TIF
- DB22-4_E_FITC.TIF
- DB22-4_E_Merge.tif
- DB36-2_E_DAPI.TIF
- DB36-2_E_FITC.TIF
- DB36-2_E_Merge.tif
- DB21-6_E_DAPI.TIF
- DB21-6_E_FITC.TIF
- DB21-6_E_Merge.tif
